# Supplementary material for: Dstyk mutation leads to congenital scoliosis-like vertebral malformations in zebrafish via dysregulated mTORC1/TFEB pathway
Source: Nat Commun. 2020 Jan 24;11:479. doi: 10.1038/s41467-019-14169-z (PMC6981171; doi:10.1038/s41467-019-14169-z)
Supplement: Supplementary file 6 — Source Data [file 41467_2019_14169_MOESM6_ESM.xlsx]

## Sheet: Figure 1b, f
Figure 1b	Embryo body length of WT and smt mutant from 1.5 dpf to 6.5 dpf
		Days	Embryos body length of WT (mm)
		1.5	2.044	2.2115	2.155	2.131	2.276	2.069	2.0695	2.062	2.214	2.0655	2.0635	2.071	2.1605	2.1205	2.145	2.1405	2.041	2.129	2.049	2.066
		2.5	2.87696	3.06826	2.99087	3.03522	2.97435	2.87043	2.9287	3.02304	2.95435	2.89304	2.74739	2.90783	3.07391	2.8613	2.98696	2.96478	3.06565	3.00826	3.0787	2.99478
		3.5	3.20957	3.33783	3.1187	3.13957	3.20217	3.21391	3.33261	3.14261	3.32522	3.29087	3.15304	3.20478	3.31174	3.06826	3.19957	3.18956	3.31913	3.15783	3.24565	3.2487
		4.5	3.37522	3.34522	3.37174	3.30391	3.22304	3.50261	3.40913	3.45348	3.3987	3.40304	3.45044	3.32565	3.36739	3.3113	3.47826	3.22304	3.50304	3.36609	3.36522	3.30652
		5.5	3.40043	3.42261	3.64478	3.65391	3.61739	3.59174	3.53174	3.82609	3.64044	3.58696	3.68304	3.63174	3.70522	3.67696	3.81565	3.55087	3.53435	3.61304	3.66565	3.56217
		6.5	3.90478	3.91652	3.78696	3.76391	3.91696	3.79174	3.73783	3.86	3.80261	3.67783	3.76261	3.87522	3.78044	3.66739	3.89565	3.71696	3.69391	3.67609	3.92261	3.84435
		Days	Embryos body length of smt mutant (mm)
		1.5	1.9255	1.938	1.8675	1.963	1.8	1.9	1.9505	1.8355	1.9445	1.938	1.8675	1.9135	1.896	1.865	1.8975	1.9225	1.815	1.908	1.8965	1.889
		2.5	2.45913	2.51304	2.5387	2.54043	2.56261	2.45435	2.32348	2.54739	2.47826	2.33652	2.55	2.48435	2.51217	2.5413	2.49826	2.28304	2.28957	2.49	2.42174	2.58304
		3.5	2.75565	2.65435	2.63913	2.66435	2.60348	2.61478	2.7513	2.69304	2.70826	2.50522	2.65174	2.39696	2.54783	2.66826	2.61522	2.59261	2.79652	2.76652	2.70217	2.79087
		4.5	2.79696	2.80957	2.84087	2.74739	2.93304	2.91826	3.10087	2.91304	2.77826	3.07696	2.79826	2.88739	2.80957	2.74304	2.81087	2.74565	2.74565	2.77956	2.95957	2.9213
		5.5	2.93087	2.8287	2.81348	3.20826	2.95044	2.97565	2.99	2.69348	2.94	3.14826	2.85956	3.07217	3.0513	3.10348	3.03087	3.08739	3.01261	3.11304	3.19391	3.00522
		6.5	3.2013	2.94609	3.2913	3.17087	3.57783	3.32043	3.15435	3.18652	3.28217	3.14261	3.1887	3.28913	3.23565	3.19696	3.16609	3.21	3.48304	3.47217	3.1287	3.14696
Figure 1f	Body length (cm)	WT	smt
		3.7	2.65
		3.85	2.9
		3.5	3.2
		3.76	3.1
		3.6	2.8

## Sheet: Figure 2e
Figure 2e	Agarose gel electrophoresis

## Sheet: Figure 4c, d
Figure 4c	Relative area of single notochord cell for WT and dstyk mutant at 2 dpf and 4 dpf			WT
			2dpf	10.735	9.672	10.68	12.299	10.914	11.105	11.951	9.167	8.621	9.229	9.651	8.291
			4dpf	9.939	15.574	16.642	20.398	17.53	20.827	21.258	18.399	9.821	8.321	13.41	12.537
				dstyk-/-
			2dpf	2.163	5.231	4.096	4.694	3.817	3.578	4.452	6.049	3.885	3.858	5.427	4.158
			4dpf	5.527	4.716	5.626	4.91	3.884	4.74	5.445	3.781	5.468	4.996	6.803	4.429
Figure 4d	Width of the notochord for WT and dstyk mutant from 26 hpf to 4 dpf			WT
			26hpf	39.112	39.0245	34.7323	42.2176	41.6035	37.8704	40.8312	40.032	39.2328	40.8312
			2dpf	53.8924	52.654	51.4332	54.5048	52.0456	55.7456	53.2664	55.1032	54.7088	51.436
			4dpf	69.1852	67.3596	66.7472	68.5836	68.5728	70.2101	68.5776	69.4	68.1952	69.3891
				dstyk-/-
			26hpf	35.2363	33.2211	30.9517	33.0709	33.6	29.8715	34.3356	31.8432	30.0068	31.2492
			2dpf	41.6516	40.4088	40.4136	37.9796	39.8016	41.0396	39.8016	42.8972	40.5368	38.4037
			4dpf	45.3112	46.5316	43.4704	44.0868	44.9008	44.0845	44.4925	47.348	44.4981	46.1307

## Sheet: Figure 7f
Figure 7f	Number of vertebrae of WT and dstyk mutants
		WT	dstyk-/-
		31	30
		31	29
		31	30
		32	32
		30	30
		32	31
		32	32
		30	31
		30	31
		30	33
		30	33
		31	33
		30	35
		30	33
		31	33
			34
			29
			31
			33
			31
			30
			33
			35
			33
			31

## Sheet: Figure 8g
Figure 8g	Lysosome numbers after transfected with control siRNA or Dstyk siRNA	Ctrl siRNA	Dstyk siRNA
		1.02381	0.452381
		0.833333	0.380952
		0.880952	0.404762
		1.09524	0.595238
		0.928571	0.571429
		1.35714	0.333333
		1	0.547619
		1.21429	0.47619
		0.857143	0.619048
		0.809524	0.452381

## Sheet: Figure 8h
Figure 8h

## Sheet: Figure 8i
Figure 8i

## Sheet: Figure 9a
Figure 9a

## Sheet: Figure 9b, d
Figure 9b	Subcellular localization of endogenous TFEB
			Nuclei					Cytosol
		siCtrl+Control	18.4463	31.0445	31.2603	25.1672	17.5504	81.5537	68.9555	68.7397	74.8328	82.4496
		siDs+Control	18.6462	15.4891	30.1201	24.3554	19.4423	81.3538	74.5109	69.8799	75.6446	80.5577
		siCtrl+Starvation	47.8913	35.3419	56.0946	48.0707	64.8931	52.1087	64.6581	43.9054	51.9293	35.1069
		siDs+Starvation	30.7779	29.2404	28.7674	23.1749	28.3901	69.2221	70.7596	71.2326	76.8251	71.6099
Figure 9d	Subcellular localization of endogenous TFEB
			Nuclei					Cytosol
		siCtrl+Torin1	87.9311	83.2658	84.6368	82.7826	85.727	12.0575	16.7553	15.3826	17.2174	14.273
		siDs+Torin1	77.2665	85.0939	80.1356	82.6276	81.2673	22.7503	14.9349	19.8779	17.3724	18.7327

## Sheet: Figure 9c
Figure 9c

[truncated: 6 more sheets: Figure 9f, h, Figure 9l, Sup Figure 1a-d, Sup Figure 2b, d, Sup Figure 3c, d, Sup Figure 7a, e, f]
